# Supplementary material for: Evaluation of Bone Mineral Metabolism in Pre-Dialysis Chronic Kidney Disease: Quantitative Computed Tomography vs. Dual-Energy Absorptiometry and Correlation with Bone Turnover Markers
Source: Medicina (Kaunas). 2025 Jan 17;61(1):152. doi: 10.3390/medicina61010152 (PMC11767074; doi:10.3390/medicina61010152)
Supplement: Supplementary file 1 [file medicina-61-00152-s001.zip]

Archive with 1 entries (1 files):
- medicina-3414906-supplementary.pdf
